# Supplementary material for: Nicotinamide Riboside Neutralizes Hypothalamic Inflammation and Increases Weight Loss Without Altering Muscle Mass in Obese Rats Under Calorie Restriction: A Preliminary Investigation
Source: Front Nutr. 2021 Sep 13;8:648893. doi: 10.3389/fnut.2021.648893 (PMC8475757; doi:10.3389/fnut.2021.648893)
Supplement: Supplementary file 3 [file Table_2.XLSX]

## Sheet: Date
		Relative muscle weight (gastrocnemius)
		Control (vehicle)									Nicotinamide Riboside
	Standard diet (SD)	0.536	0.331	0.532	0.477	0.481	0.4	0.557	0.537	0.548	0.437	0.473	0.485	0.61	0.652	0.583	0.723	0.541	0.582
	Caloric restriction (CR)	0.322	0.392	0.352	0.302	0.293	0.314	0.343	0.329		0.349	0.486	0.473	0.302	0.28	0.343	0.351	0.354
	Cafeteria diet (CAFD)	0.294	0.425	0.348	0.416	0.262	0.27	0.446	0.489	0.482	0.42	0.466	0.428	0.405	0.327	0.327	0.502	0.399	0.553
		Absolute muscle weight (gastrocnemius)
		Control (vehicle)									Nicotinamide Riboside
	Standard diet (SD)	2.62	1.54	2.53	2.15	2.31	2.08	2.44	2.88	2.85	1.97	2	2.12	2.28	3.07	2.67	3	2.6	2.7
	Caloric restriction (CR)	1.65	1.88	1.87	1.38	1.52	1.58	1.6	1.7		1.71	2.47	2.35	1.24	1.44	1.6	1.67	1.88
	Cafeteria diet (CAFD)	1.64	2.34	2.08	2.14	1.85	1.48	3.13	2.76	2.91	2.6	2.52	2.47	1.85	2.16	1.83	2.95	2.2	2.99
		Delta weight gain
		Control (vehicle)									Nicotinamide Riboside
	Standard diet (SD)	39.71	54.63	46.93	46.97	30.09	28.27	17.66	44.38	23.49	4.4	-13.54	10.25	14.21	11	5.72	7.26	14.29	-1.32
	Caloric restriction (CR)	-41.58	-2.19	-3.82	2.5	-0.34	-19.39	30.79	-6.58		-36.01	-14.51	-31.12	-0.32	-36.24	-51.13	-16.77	-23.95
	Cafeteria diet (CAFD)	59.64	75.95	87.97	49.17	111.31	72.53	87.48	63.32	77.61	28.06	45.62	71.06	29.91	57.41	50.31	23.67	41.01	46.39
		TNF-α levels (hypothalamus)
		Control (vehicle)									Nicotinamide Riboside
	Standard diet (SD)	178.6	161.4	169.7	177.1	161.6					159.5	141.1	231.6	194.4	189.8
	Caloric restriction (CR)	332.3	271.5	460.4	429.9	288.4					117.2	192.1	231.2	266.8	153.1
	Cafeteria diet (CAFD)	190.2	401	117.4	340.8	282.1					263	229.4	244	257.8	240.1
		IL-10 levels (hypothalamus)
		Control (vehicle)									Nicotinamide Riboside
	Standard diet (SD)	9.7	19.8	10.7	37.9	26					18.3	25.8	19.6	35	28.1
	Caloric restriction (CR)	34.7	34.8	52	42.9	31					17.3	18.8	27.3	36.5	19.4
	Cafeteria diet (CAFD)	13	25.9	62.7	48.4	21.7					26.1	18.9	39.1	11.8	27.7
